# Supplementary material for: Genetic Determinants of Antibody Levels in Cerebrospinal Fluid in Multiple Sclerosis: Possible Links to Endogenous Retroviruses
Source: Int J Mol Sci. 2018 Mar 9;19(3):786. doi: 10.3390/ijms19030786 (PMC5877647; doi:10.3390/ijms19030786)
Supplement: Supplementary file 1 [file ijms-19-00786-s001.zip]

Archive with 6 entries (6 files):
- Supplementary Table S1.docx
- Supplementary Table S2.docx
- Supplementary Table S3.docx
- Supplementary Table S4.docx
- Supplementary Table S5.docx
- Supplementary Table S6.docx
